# Supplementary material for: Enhancing the Anticancer Potential of Targeting Tumor-Associated Metalloenzymes via VEGFR Inhibition by New Triazolo[4,3-a]pyrimidinone Acyclo C-Nucleosides Multitarget Agents
Source: Molecules. 2022 Apr 8;27(8):2422. doi: 10.3390/molecules27082422 (PMC9026109; doi:10.3390/molecules27082422)
Supplement: Supplementary file 1 [file molecules-27-02422-s001.zip]

Archive with 1 entries (1 files):
- molecules-1612410-supplementary.pdf
